# Supplementary material for: Novel Evolutionary Engineering Approach to Alter Substrate Specificity of Disaccharide Transporter Mal11 in Saccharomyces cerevisiae
Source: J Fungi (Basel). 2022 Mar 30;8(4):358. doi: 10.3390/jof8040358 (PMC9024999; doi:10.3390/jof8040358)
Supplement: Supplementary file 1 [file jof-08-00358-s001.zip]

Archive with 3 entries (3 files):
- Figure S1.pdf
- Supplementary Data S1.xlsx
- Supplementary Data S2.xlsx
